# Supplementary material for: Longitudinal Associations of Serum Orexin‐A With Physical Activity and Sleep in Schizophrenia: A Preliminary Study
Source: Neuropsychopharmacol Rep. 2025 Nov 30;45(4):e70079. doi: 10.1002/npr2.70079 (PMC12665116; doi:10.1002/npr2.70079)
Supplement: Supplementary file 1 — Table S1: Raw data at baseline (T1) and at 6 months (T2), including demographic characteristics, clinical measures, sleep/activity parameters, and serum orexin‐A levels. [file NPR2-45-e70079-s002.xlsx]

## Sheet: Table S1
	Table S1. Raw data at baseline (T1) and at 6 months (T2), including demographic characteristics, clinical measures, sleep/activity parameters, and serum orexin-A levels.
ID	Age (years)	Sex(1 = Male, 0 = Female)	Age at onset (years)	Years of education (years)	BMI		CPZ-eq dosage (mg/d)		Clozapine use (1 = Yes, 0 = No)		Mood stabilizer use (1 = Yes, 0 = No)		Benzodiazepine use (1 = Yes, 0 = No)		Anticholinergic use (1 = Yes, 0 = No)		Orexin receptor antagonist use (1 = Yes, 0 = No)		Melatonin receptor agonist use (1 = Yes, 0 = No)		PANSS positive		PANSS negative		PANSS general		PANSS total		Time in bed (min)		Total sleep time (min)		Sleep efficiency (%)		Sleep latency (min)		Step counting (steps/day)		Orexin A (pg/mL)
					T1	T2	T1	T2	T1	T2	T1	T2	T1	T2	T1	T2	T1	T2	T1	T2	T1	T2	T1	T2	T1	T2	T1	T2	T1	T2	T1	T2	T1	T2	T1	T2	T1	T2	T1	T2
1	42	1	19	12	18.2099	20	750	400	0	0	1	1	0	0	0	0	0	0	0	0	24	14	13	13	35	29	72	56	395	557.5	168.833	368.167	45.7067	65.4833	5.16667	0	13977	13331.8	263.138	243.234
2	56	0	20	14	20.4201	22.2	951.515	800	0	0	1	0	1	0	0	0	0	0	0	0	20	20	13	13	32	31	65	64	403.333	453.67	177.333	369.5	40.91	83.37	26.8333	3.67	5992.67	7712.17	392.51	559.865
3	34	1	15	14	17.399	18.9	1400	1800	0	0	0	0	1	1	0	0	1	1	0	0	18	11	14	9	32	21	64	41	320	474.167	245.833	376.5	63.9517	80.5633	0	0.333333	14362.7	9016.33	336.934	327.592
4	62	1	17	12	23.5156	24.1	400	400	0	0	0	0	0	0	0	0	0	0	0	0	8	9	7	9	17	19	32	37	422.333	590.167	370.833	476.167	88.2833	80.9183	1	0	5135.83	6453.67	349.594	373.282
5	63	1	28	16	16.8816	17.9	909.091	1286.36	0	0	0	0	1	1	0	0	0	0	0	0	19	19	11	15	28	37	58	71	545.167	504.5	339.5	423.333	62.48	83.97	12.1667	0	11674	5014.83	400.164	351.914
6	55	1	23	12	23.4055	24.2	1500	1500	0	0	0	1	0	0	1	1	0	0	0	0	7	10	7	18	20	25	34	53	535.5	459.667	370	361.833	69.0267	78.4383	23	9.66667	13827.7	11882.5	423.09	611.918
7	55	1	27	16	30.2296	29.6	900	900	0	0	1	1	0	0	0	0	1	1	0	0	26	14	17	13	42	26	85	53	555.167	517.5	513.667	493.333	92.715	95.3017	0	0	3659.33	4459	318.926	359.076
8	55	1	22	9	22.2753	21.7	1000	1000	0	0	1	1	1	1	0	0	0	0	0	0	7	7	7	7	18	18	32	32	535.167	528.5	464.833	438.333	86.8983	82.9767	3.16667	10.5	19198.8	15773.5	383.374	358.082
9	52	0	18	14	19.3625	19.5	1625	1600	0	0	1	0	0	0	1	0	1	1	0	0	14	10	10	9	32	24	56	43	471.333	449.333	371.833	345.167	78.8217	76.8617	8.83333	7	7889.83	6905	352.28	311.516
10	59	0	19	12	21.3107	21	600	600	0	0	0	0	0	0	0	0	0	0	0	0	15	9	20	7	36	19	71	35	545.5	523	502	447.833	92.01	85.555	4	8.16667	4094.83	3506.33	221.213	269.945
11	63	1	23	12	23.4503	24.6	1200	900	0	0	0	0	0	0	1	1	1	0	0	0	7	12	7	9	16	21	30	42	447.5	348.167	330.833	254.333	75.8217	78.04	6.33333	2.83333	4551	4901.33	583.16	569.58
12	59	1	22	12	23.218	22.4	400	400	0	0	0	0	0	0	0	0	0	0	0	0	7	7	7	7	16	16	30	30	532.833	489.667	441.167	434.333	82.7883	88.735	1.33333	0.666667	3374.17	3495.33	569.6	600.76
13	62	1	23	16	22.3421	22.6	862.5	860	0	0	1	1	0	0	1	1	1	1	0	0	18	15	22	15	35	28	75	58	424.667	507	360.667	398.833	85.7817	78.9133	7.66667	5	10777.8	8252.5	460.98	454.03
14	62	0	29	14	16.1915	16.7	300	300	0	0	0	0	1	1	0	0	0	0	0	0	8	7	17	7	24	16	49	30	544.333	497.5	479.167	403.333	87.96	80.6533	6.83333	1	1590.67	2395.17	451.28	500.72
15	62	1	19	12	25.2454	25.4	951.515	951.515	0	0	0	0	1	1	0	0	0	0	0	0	12	10	11	7	31	19	54	36	514.167	409	401.333	280.667	78.7283	70.1417	45.5	27.6667	6292.83	6626.17	351.95	572.25
16	63	0	18	10	19.4588	19.2	1206.06	1356.06	0	0	1	1	0	0	1	1	1	1	0	0	16	12	13	7	23	19	52	38	541.833	432.167	376.333	280.667	69.4017	60.9917	0.833333	0	9048	8613.83	396.2	488.84
17	51	0	31	12	15.7826	15.6	1100	1100	0	0	0	0	0	0	0	0	0	0	0	0	17	11	22	15	39	19	78	45	540.833	258.5	443.5	230	82.0617	89.0667	5.66667	0	2310.83	2526	402.67	497.64
	Abbreviations: BMI, body mass index; CPZ-eq, chlorpromazine equivalents of antipsychotics; PANSS, Positive and Negative Syndrome Scale.
